# Supplementary material for: Isolation of full-length IgG antibodies from combinatorial libraries expressed in the cytoplasm of Escherichia coli
Source: Nat Commun. 2023 Jun 14;14:3514. doi: 10.1038/s41467-023-39178-x (PMC10267130; doi:10.1038/s41467-023-39178-x)
Supplement: Supplementary file 4 — Supplementary Dataset 1 [file 41467_2023_39178_MOESM4_ESM.xlsx]

## Sheet: Humanized Mice Primers
VH forward
yeast_IgH_fwd10	tataagaaggagatatacatCTGAGACTCTCCTGTGCAGCCTC
yeast_IgH_fwd1	tataagaaggagatatacatGTCCCTCACCTGCACTGTCTCTG
yeast_IgH_fwd2	tataagaaggagatatacatGCCTCAGTGAAGGTCTCCTGCAA
yeast_IgH_fwd8	tataagaaggagatatacatCTCACACTGACCTGCACCTTCTC
yeast_IgH_fwd1b	tataagaaggagatatacatTCACAGGTACAGCTGCAGCAGTC
VH reverse
yeast_IgH_rev1	gatggggctgttgtttgggcTAGCCCTTGACCAGGCATCC
yeast_IgH_rev2	gatggggctgttgtttgggcTAGCCTTTGACAAGGCATCC
VL forward
yeast_IgK_fwd9.1	taataaggagatataccatCCTGTCTGCATCTGTAGGAG
yeast_IgK_fwd9.2	taataaggagatataccatCGTGTCTGCATCTGTAGGAG
yeast_IgK_fwd9.3	taataaggagatataccatACTGTCTGCATCTGTAGGAG
yeast_IgK_fwd9.4	taataaggagatataccatATTCTCTGCATCTACAGGAG
yeast_IgK_fwd10	taataaggagatataccatTGTCTCCAGGGGAAAGAGC
yeast_IgK_fwd11.1	taataaggagatataccatATGACCCAGACTCCACTCTC
yeast_IgK_fwd11.2	taataaggagatataccatATGACTCAGTCTCCACTCTC
yeast_IgK_fwd12	taataaggagatataccatCTCCCTGGCTGTGTCTCTG
yeast_IgK_fwd13	taataaggagatataccatCGCAGTCTCCAGCATTCATG
VL reverse
yeast_IgK_rev1	gttggtgcagcatcagcccgCTGAGGCACCTCCAGTTGCTAACTGTTCCG
