# Supplementary material for: Isolation of full-length IgG antibodies from combinatorial libraries expressed in the cytoplasm of Escherichia coli
Source: Nat Commun. 2023 Jun 14;14:3514. doi: 10.1038/s41467-023-39178-x (PMC10267130; doi:10.1038/s41467-023-39178-x)
Supplement: Supplementary file 5 — Source Data File [file 41467_2023_39178_MOESM5_ESM.xlsx]

## Sheet: Figure 2
	Figure 2 (top right) - red boxes indicate sections that were spliced together
	Figure 2 (bottom right) - red boxes indicate sections that were spliced together

## Sheet: Figure 3b
	Figure 3b - kill curve data derived from spot plate experiments
	[Cm]	Maximum dilution allowing growth
	(μg/mL)	GLF			GLF (HAG)			GLH			GLM			GLQ			ALF			GFA
	0	6	6	6	6	6	6	6	6	6	6	6	6	6	6	6	6	6	6	6	6	6
	10	5	5	5	1	1	2	5	5	5	5	6	5	4	4	3	4	3	4	1	1	1
	20	5	5	5	0	1	0	5	4	5	5	6	5	2	3	2	2	2	2	0	0	0
	30	4	4	3	0	0	0	4	4	3	4	4	4	2	2	1	2	1	2	0	0	0
	40	4	4	3	0	0	0	3	3	3	3	4	3	2	2	1	2	1	2	0	0	0
	50	3	3	3	0	0	0	3	3	3	3	3	3	1	1	1	1	1	2	0	0	0
	60	3	3	3	0	0	0	2	2	2	2	3	2	0	0	0	1	0	1	0	0	0
	70	1	1	1	0	0	0	0	0	0	0	1	0	0	0	0	0	0	0	0	0	0

## Sheet: Figure 3c
	Figure 3c - relative binding activity of CDR-H3 variants
	Variant	Relative binding activity
	GLF	0.925373	0.940299	1
	GLM	0.865672	0.820896	0.791045
	ALF	0.507463	0.522388	0.522388
	GFA	0.089552	0.092537	0.092537

## Sheet: Figure 4
	Figure 4 - Relative binding activity of selected cyclonal variants
	Variant	Relative binding activity
		Gcn4-PP			HAG			c-Myc			c-Jun
	GFA	0.071	0.073	0.067	0.0458	0.0466	0.0432	0.03	0.029	0.028	0.03	0.031	0.031
	GLF	1	1.04	0.96	0.03	0.0278	0.0311	0.031204	0.028	0.027	0.035287	0.034	0.033
	GLH	1.112	0.98	1.03	0.049	0.039	0.045	0.0399	0.0377	0.041	0.03111	0.029	0.029
	GLM	0.912	0.855	0.945	0.029	0.027	0.029	0.021	0.02	0.019	0.031788	0.04	0.037
	GIN	0.909	0.861	0.944	0.041995	0.05	0.037	0.045786	0.056	0.062	0.031788	0.039	0.0377
	SLF	0.899	0.801	0.922	0.031788	0.033	0.029	0.031788	0.04	0.035	0.04112	0.047	0.039
	GTK	0.549	0.619	0.712	0.039078	0.052	0.022	0.039078	0.069	0.027	0.043161	0.046	0.044
	GLLD	1.056	0.943	1.111	0.031204	0.03	0.031	0.041995	0.039	0.04	0.041995	0.043	0.037

## Sheet: Figure 5b
	Figure 5b - Antigen-binding activity of purified cyclonal variants
	[Antigen]	Antigen-binding activity
		GST-HAG antigen												BSA antigen
	nM	αGCN4 cIgG			20_2			75_2			αHAG cIgG			20_2			75_2			αHAG cIgG			αGCN4 cIgG
	3000				3.907	3.907	3.907	3.907	3.907	3.907				0.9471	1.0182	1.1047	0.8944	0.8147	0.9738				0.2556	0.3065	0.3117
	300	0.107	0.096	0.098	3.907	3.265	2.975	3.907	3.907	3.907	3.907	3.907	3.907	0.0674	0.0675	0.0971	0.048	0.0441	0.0466	0.0035	0.0036	0.0031	0.0446	0.0421	0.0474
	30	0.016	0.016	0.014	1.388	1.332	1.355	3.244	3.39	3.362	3.907	3.907	3.907	0.0065	0.0077	0.0143	0.0061	0.0052	0.0046	-0.0002	0.0005	0	0.0049	0.0045	0.0065
	3	-0.004	0.001	0.001	0.19	0.206	0.183	1.132	1.084	1.136	3.907	3.907	3.907	0.0011	0.0037	0.0022	0.0021	0.0028	0.001	0.0015	0.0011	-0.0006	0.0068	0	0.0002
	0.3	-0.007	0.001	-0.004	0.011	0.007	0.005	0.146	0.147	0.147	3.907	3.907	3.907	0.001	0.0011	0.0015	0	0.0003	0.001	0.0004	-0.0008	-0.0006	0.0002	-0.0001	0.0014
	0.03	-0.003	-0.005	-0.005	-0.007	-0.005	-0.009	0.013	0.014	0.011	2.876	2.876	2.795	-0.0001	0	-0.0001	-0.0001	0.001	-0.0001	0.0001	-0.0002	-0.0016	-0.0013	-0.0005	0.0029
	0.003	-0.004	-0.007	-0.007	-0.007	-0.009	-0.007	-0.002	-0.003	-0.002	0.719	0.746	0.718	0.0001	-0.0003	0.0027	0.0007	-0.0001	0.0004	0.0022	0.0001	-0.0002	-0.0004	0	-0.0003
	0.0003	-0.004	-0.008	-0.005	-0.003	-0.006	-0.012	-0.001	0	0.011	0.07	0.083	0.08	-0.0008	-0.0006	-0.0008	-0.0005	-0.0004	0.001	-0.0003	-0.0003	-0.0002
	3e-05	0	0	-0.005							0.024	0.051								0.0003	0.0008	0

## Sheet: Supplementary Figure 1
	Supplementary Figure 1 - Affinity determination of cyclonal antibodies
	Conc. (pM)	GLF / GCN4			GLM / GCN4			ALF / GCN4			GFA / GCN4
	100000	2.09501	1.72835	1.83416	2.37151	1.70185	1.65656	2.12851	1.62865	1.58926	1.89031	1.61125	1.69386
	10000	2.30491	1.71775	1.79156	2.28481	1.39715	1.67176	1.76651	1.54325	1.56936	1.91521	1.63485	1.60356
	5000	1.73531	1.68485	1.86436	2.28101	1.52275	1.68346	2.38481	1.58105	1.59246	1.57511	1.45855	1.24956
	2500	2.08771	1.52705	1.71376	2.24201	1.55875	1.69056	1.77221	1.57965	1.69386	1.16261	1.09525	1.04626
	1250	2.17991	1.67785	1.59056	2.10861	1.66755	1.59956	1.74221	1.66415	1.45126	0.723813	0.78035	0.716763
	625	2.06231	1.38075	1.55556	2.07971	1.52275	1.51666	1.85721	1.35565	1.36236	0.416613	0.40875	0.422463
	312.5	1.55911	1.33665	1.35856	1.62981	1.49685	1.43136	1.33741	1.25545	1.13976	0.207713	0.19465	0.217863
	156.25	1.24701	1.03905	1.10206	1.30541	1.16125	1.14236	0.969713	0.87955	0.881763	0.093813	0.14245	0.133363
	78.125	0.820213	0.72505	0.763363	0.899513	0.81655	0.832763	0.626313	0.57275	0.521663	0.047313	0.06595	0.082563
	39.0625	0.467213	0.41295	0.493463	0.573913	0.59685	0.589163	0.343513	0.31935	0.316963	0.024113	0.03365	0.047663
	19.5312	0.257513	0.22505	0.255863	0.305213	0.36715	0.314763	0.164013	0.18995	0.180463	0.010513	0.01295	0.010863
	9.76562				0.161013	0.23545	0.567363	0.069613	0.11625	0.535163	-0.01149	0.02585	0.099063
	4.88281	0.189813	0.10775	0.140163	0.079213	0.32935	0.141163	0.031413	0.10645	0.095863	-0.02719	0.00825	0.073663
	2.44141	0.008713	0.02115	0.079263	0.033513	0.08945	0.065163	-0.00669	0.06005	0.043463	-0.03229	-0.00135	0.054463
	1.2207	-0.01189	0.00695	0.046163	-0.01339	0.02465	0.039063	-0.02259	0.02245	0.036963	-0.03619	0.40015	0.052163
	0.610352	-0.07449	0.00585	0.028363	-0.02759	0.00205	0.020363	-0.03119	0.01185	0.013763	-0.03059	0.03915	0.037563
	0.305176	-0.03149	-0.00335	0.037063	-0.03009	-0.01765	0.009562	-0.03509	-0.00075	0.013763	-0.03649	0.03335	0.031763
	0.152588	-0.02409	-0.01615	0.029263	-0.03719	-0.02165	0.004563	-0.04409	0.00585	0.025463	-0.02649	0.31635	0.021363
	0.076294	-0.02419	-0.00925	0.046363	-0.03709	-0.01445	0.001962	-0.03919	0.00855	0.010863	-0.02449	0.33315	0.043663
	0.007629	-0.04019	-0.03115	0.016163	-0.03549	-0.01685	0.001562	-0.00969	-0.00535	0.001263	-0.01049	0.01805	0.031063
	0.000763	-0.02589	-0.02905	0.015763	0.055713	-0.02345	-0.00294	-0.02189	0.00705	-0.00954	0.002012	0.01625	0.007862
	7.63e-05	0.006412	-0.00905	0.007063	-0.01709	0.00755	-0.01724	-0.01359	0.00745	-0.00654	0.014313	0.02325	0.005563
